# Supplementary material for: The Initial Inflammatory Response to Bioactive Implants Is Characterized by NETosis
Source: PLoS One. 2015 Mar 23;10(3):e0121359. doi: 10.1371/journal.pone.0121359 (PMC4370506; doi:10.1371/journal.pone.0121359)
Supplement: S1 Dataset — (XLS) [file pone.0121359.s001.xls]

## Sheet: CONTR
PMNs	other cells	PMNs	other cells	PMNs	other cells	PMNs	other cells
26	5	44	3	52	6	16	12
37	2	29	4	45	6	27	6
29	8	30	1	45	14	28	6
16	10	32	5	38	11	24	6
33	12	22	1	30	14	29	6
25	2	34	4	49	5	17	0
56	0	9	11	33	9	18	3
31	14	32	14	37	10	34	4
20	11	21	8	36	14	35	8
27	6	37	4	50	14	20	7
25	5	18	2	57	17	11	3
19	2	25	10	77	12	36	8
26	7	19	10	24	11	0	4
29	4	33	5	41	10	36	6
39	5	14	0	44	7	63	12
31	3	12	6	36	4	16	13
25	1	16	9	36	11	32	5
20	6	26	6	52	8	51	6
19	6	23	5	38	17	37	8
26	8	24	8	48	16	21	3
27	3	14	6	39	8	31	1
34	7	24	12	45	10	42	4
41	7	27	9	37	5	20	3
28	10	46	13	28	13	38	5
34	8	63	15	27	6	44	6
19	6	40	6	55	8	50	9
28	6	37	6	43	15	47	5
19	4	35	6	48	9	16	5
26	5	23	4	52	11	8	11
41	7	36	7	26	5	48	11
856	180	845	200	1268	306	895	186

## Sheet: ALB
PMNs	other cells	PMNs	other cells	PMNs	other cells	PMNs	other cells
13	5	13	2	5	0	2	1
38	7	17	4	30	1	1	0
25	3	13	3	17	3	4	0
42	10	9	1	16	1	15	2
21	1	6	1	14	3	47	8
17	2	18	1	7	4	14	1
21	5	12	3	0	1	15	2
9	4	30	3	1	1	8	0
29	9	14	2	11	4	5	1
3	3	18	0	19	0	39	3
6	8	24	1	20	5	20	1
15	3	9	3	13	3	29	3
7	6	22	3	2	5	10	0
14	5	17	2	16	2	16	1
14	7	6	1	17	7	11	2
14	4	4	4	5	3	22	2
24	4	3	2	13	0	6	0
15	2	3	4	13	3	16	0
23	3	12	0	7	2	14	2
15	8	18	4	15	3	11	0
18	3	17	11	2	1	16	6
11	6	5	12	4	0	20	3
24	2	20	4	22	1	10	1
33	7	15	3	8	2	12	3
13	5	15	1	3	1	22	0
6	1	6	1	3	0	20	2
7	4	9	0	4	0	15	2
9	3	6	3	2	0	5	0
7	2	10	1	6	0	16	3
19	7	13	2	17	1	23	1
512	139	384	82	312	57	464	50

## Sheet: ASS
PMNs	other cells	PMNs	other cells	PMNs	other cells	PMNs	other cells
9	1	0	0	10	3	6	4
9	3	7	5	28	6	31	4
9	3	4	1	33	7	21	6
15	2	22	9	24	8	5	2
16	2	27	5	31	7	26	2
7	0	31	6	32	7	41	12
5	1	14	4	13	3	10	5
0	0	25	8	20	6	23	7
13	8	19	4	11	5	22	5
7	1	11	2	20	7	31	8
11	3	24	2	17	6	27	11
15	3	13	2	9	5	10	2
5	0	17	4	35	6	8	1
4	1	8	3	26	2	31	4
5	4	3	1	10	3	13	2
12	1	9	2	11	4	11	4
9	3	9	6	6	4	19	7
19	5	18	0	9	0	22	10
17	2	13	6	8	6	19	8
7	4	11	4	17	5	8	4
8	3	10	1	11	3	8	8
9	2	10	1	15	1	24	7
9	1	13	6	23	8	17	3
6	1	16	6	12	2	18	8
11	0	20	0	17	3	25	1
19	3	16	1	10	2	12	8
7	0	20	8	29	4	27	3
3	1	12	4	17	3	9	3
8	3	18	4	15	2	25	4
24	7	15	1	19	8	32	6
298	68	435	106	538	136	581	159

## Sheet: NETs
C								ALB								ASS
Area	Slice	Area	Slice	Area	Slice	Area	Slice	Area	Slice	Area	Slice	Area	Slice	Area	Slice	Area	Slice	Area	Slice	Area	Slice	Area	Slice
58.035	3	123.972	1	9.514	2	83.299	5	117.34	5	104.312	1	84.076	3	129.375	7	470.646	1	28.25	1	138.59	1	321.021	3
26.938	3	96.375	2	75.319	2	255.771	6	72.618	10	248.028	1	46.264	3	101.924	9	57.819	1	84.861	1	55.951	3	931.708	5
99.076	4	190.604	2	294.521	3	93.632	6	46.868	10	278.917	1	92.688	8	81.493	10	238.292	3	99.215	1	76.743	4	841.243	5
36.771	4	56.535	2	68.986	4	153.382	6	91.243	13	351.292	1	79.431	8	72	10	456.153	4	230.236	2	110.528	10	80.229	10
63.965	4	58.285	2	200.576	4	193.146	6	54.125	13	71.556	1	316.347	12	115.146	10	110.188	5	94.271	3	54.528	11	188.083	11
42.84	4	448.479	2	101.59	5	37.736	6	52.007	13	217.59	1	290.479	12	63.444	12	115.493	5	83.028	3	38.271	11	157.958	13
220.493	5	213.507	3	108.382	5	121.389	6	51.965	13	332.972	1	146.014	13	38.104	13	40.722	5	457.861	5	376.868	16	101.785	14
239.514	5	425.854	3	330.701	6	95.757	6	69.618	16	152.153	1	258.472	13	399.604	13	198.458	9	144.285	5	124.826	16	120.653	14
171.375	6	87.201	3	53.479	7	294.264	1	266.514	16	62.958	2	41.076	14	205.417	15	97.736	9	53.16	5	40.181	16	176.979	14
66.521	8	92.521	3	57.833	7	196.25	1	77.729	19	82.347	2	308.812	15	64.451	18	230.347	9	265.458	5	549.181	16	58.931	18
67.014	8	62.667	30	44.958	7	102.812	8	132.306	19	68.167	3	105.771	17	67.472	18	172.847	9	47.986	6	106.049	19	247.479	20
119.444	9	213.729	5	79.215	9	246.951	8	184.521	20	183.118	3	202.979	21	102.354	21	24.972	9	103.924	6	376.146	26	52.271	20
34.764	9	59.222	5	265.542	9	184.188	8	68.931	20	129.486	3	72.965	21	67.979	25	89.542	10	131.639	7	287.479	26	105.25	21
61.194	9	89.771	6	196.104	10	157.486	9	87.958	20	125.743	4	269.403	24	90.639	25	100.319	11	123.118	8	69.521	26	272	21
63.764	10	60.931	6	33.083	10	113.132	9	55.806	20	83.014	4	113.312	24	137.09	27	88.84	11	55.354	13			91.146	21
77.431	11	147.486	6	50.882	10	131.014	9	28.667	20	121.271	4	74.285	25	40.368	27	114.618	13	44.174	13			123.021	21
121.812	11	112.458	6	119.188	12	35.431	11	43.91	20	130.625	4	32.542	25			64.986	13	152.181	15			70.264	21
89.521	12	90.75	6	56.361	12	59.604	11	287.375	24	171.458	4	30.41	26			45.104	13	51.986	15			210.049	21
59.438	13	84.083	6	233.326	12	31.729	12	43.806	27	377.438	4	199.59	29			65.347	14	771.653	16			215.16	21
44.799	13	189.201	6	91.104	12	40.938	12			147.694	5	2405.72	29			149.139	2	77.132	16			170.674	21
54.59	13	177.854	6	56.076	12	11.701	12			783.354	5					260.215	3	38.444	17			47.958	21
57.472	14	159.729	6	253.09	13	187.646	12			87.097	5					114.201	6	47.271	17			251.014	21
24.41	15	50.146	6	42.688	13	25.465	13			490.264	5					73.938	6	57.799	21			217.896	22
43.361	16	44.903	6	54.667	13	20.382	13			82.618	5					87.924	6	31.083	21			76.958	22
42.618	16	104.833	6	91.069	14	57.924	13			184.882	5					143.354	7	242.097	22			58.09	23
68.521	16	111.257	6	76.083	14	45.604	15			211.868	6					222.91	11	105.194	24			128.681	24
76.375	22	602.153	6	64.944	14	122.931	15			79.09	6					398.062	12	165.597	24			138.056	25
144.208	22	497.819	6	53.958	14	157.174	16			93.715	6					145.167	12	157.194	25			823.792	27
48.201	22	100.757	6	268.826	16	78.792	16			161.979	6					160.701	12	74.84	25			96.556	27
39.84	23	193.354	8	46.764	16	49.549	16			85.021	6					137.667	12	316.188	26			159.16	28
24.562	23	38.278	8	61.16	16	34.507	17			14.535	6					253.062	13	58.438	26			146.688	28
131.208	23	128.236	10	35.472	16	43.965	17			88.389	6					212.465	13	45.84	26			100.083	28
40.222	23	69.646	10	234.167	17	75.139	19			102.028	6					232.819	13	27.306	28			164.556	29
29.597	23	202.049	11	38.972	17	58.118	19			98.917	6					156.319	14	40.896	28			217.514	29
57.097	25	60.16	11	91.285	18	11.458	19			135.576	7							242.451	30			98.368	29
54.007	27	49.153	11	193.153	18	41.618	19			144.229	7											52.299	30
89.66	27	135.146	11	143.333	19	258.222	21			22.125	7											182.583	30
56.333	27	32.146	12	97.486	20	95.188	21			90.396	7
52.417	27	176.069	13	127.16	22	206.285	22			148.062	7
66.896	28	19.201	13	46.472	23	37.465	22			69.986	7
42.326	30	30.757	16	84.625	24	173.403	22			67.069	7
		56.097	17	110.16	24	67.229	22			143.021	8
		42.125	17	816.125	24	373.354	23			229.132	8
		85.014	17	47.931	25	127.368	23			62.667	8
		101.993	17	218.375	25	68.333	23			88.16	9
		98.847	19	56.097	25	69.528	23			65.153	11
		150.056	20	70.965	25	95.736	23			213.611	16
		41.174	21	66.889	25	322.451	23			62.444	18
		31.549	21	70.708	26	92.333	23			36.208	19
		61.778	21	241.812	27	25.667	23			967.875	23
		436.049	23	52.792	27	43.188	23			43.792	25
		65.479	23	356.104	28	47.778	23			72.271	25
		211.34	23	232.507	28	82.438	23			49.271	25
		42.396	24	223.569	28	132.042	23			118.514	29
		92.812	24	87.181	29	115.819	23
		134.021	24	172.521	29	15.611	23
		59.507	24	123.361	30	295.396	23
		131.069	26	375.812	30	1033.17	23
		81.34	27			124.042	23
		40.528	27			109.403	23
		79.271	29			213.201	23
		29.493	4			158.569	23
		14.181	4			174.542	23
		38.59	4			64.743	23
						122.771	23
						55.451	23
						131.451	24
						343.785	24
						405.014	24
						107.271	24
						481.444	24
						233.903	24
						106.146	24
						76.882	24
						70.299	24
						39.59	26
						147.444	27
						620.396	27
						57.833	27
						46.75	28
						75.194	29
						72.056	24
						720.118	24
						74.347	24
3008.63		8011.99		7955.02		12260.5		1833.31		8833.46		5170.63		1776.86		5530.37		4750.41		2404.86		7496.16

## Sheet: Summary
Proband	Prep	Surface	all cells	PMNs	other cells	NETs [µm2]
1	1	1	1036	856	180	3008.63			Surface	1=C
1	1	1	1045	845	200	8011.99				2=ALB
1	2	1	1574	1268	306	7955.02				3=ASS
1	2	1	1081	895	186	12260.5
1	1	2	651	512	139	1833.31
1	1	2	466	384	82	8833.46
1	2	2	369	312	57	5170.63
1	2	2	514	464	50	1776.86
1	1	3	366	298	68	5530.37
1	1	3	541	435	106	4750.41
1	2	3	674	538	136	2404.86
1	2	3	740	581	159	7496.16
