# Supplementary material for: The Initial Inflammatory Response to Bioactive Implants Is Characterized by NETosis
Source: PLoS One. 2015 Mar 23;10(3):e0121359. doi: 10.1371/journal.pone.0121359 (PMC4370506; doi:10.1371/journal.pone.0121359)
Supplement: S2 Dataset — (XLS) [file pone.0121359.s002.xls]

## Sheet: CONTR
PMNs	other cells	PMNs	other cells	PMNs	other cells	PMNs	other cells
3	3	3	0	4	2	8	2
3	1	12	1	17	4	21	3
9	1	22	2	14	0	6	1
21	5	14	4	23	4	28	8
4	4	19	8	10	1	4	1
3	1	11	2	4	0	1	0
4	2	27	5	8	1	3	0
24	10	50	5	17	4	8	2
15	2	23	7	10	2	11	2
6	5	27	8	26	6	21	3
11	1	13	10	23	6	6	1
4	4	8	2	5	2	7	3
18	3	6	6	12	5	6	0
5	0	7	3	11	1	5	0
5	4	19	5	16	2	4	1
13	0	9	0	8	3	2	1
27	1	3	3	11	2	5	2
16	7	9	2	7	1	11	2
6	3	8	0	14	7	18	2
3	1	16	3	10	6	11	1
22	5	5	1	9	3	6	6
21	3	16	0	22	3	12	1
18	3	11	2	27	2	9	3
13	2	13	5	9	1	13	5
7	3	13	3	17	7	7	1
3	2	23	2	8	2	8	0
13	3	17	6	16	1	4	1
8	2	22	2	7	0	2	0
5	3	4	0	12	4	6	4
8	4	7	0	26	6	3	0
318	88	437	97	403	88	256	56

## Sheet: ALB
PMNs	other cells	PMNs	other cells	PMNs	other cells	PMNs	other cells
2	2	22	5	7	2	17	4
5	0	19	1	4	1	33	11
9	2	25	2	25	7	24	8
5	3	19	8	4	2	12	6
15	0	43	8	12	1	19	3
17	3	23	4	3	3	36	5
7	3	33	9	5	3	15	3
18	3	44	2	3	0	30	3
13	5	23	6	2	2	64	7
11	5	11	5	2	0	16	4
16	0	39	7	6	0	22	9
9	5	32	3	1	1	28	2
10	0	41	7	6	0	11	6
7	2	25	5	2	0	37	3
10	1	38	7	8	1	23	8
12	4	32	8	7	0	30	1
2	1	7	1	16	4	27	7
2	1	21	3	5	2	16	9
7	6	27	3	5	1	16	4
7	2	43	5	4	0	32	6
3	1	33	10	7	0	25	3
2	3	36	8	7	3	11	5
15	1	48	8	9	1	17	7
23	0	48	10	11	0	33	3
8	1	29	5	2	1	28	4
9	5	32	6	3	2	15	3
20	2	26	7	9	1	32	6
13	0	32	8	7	1	15	3
15	1	25	5	6	1	7	2
11	4	25	1	9	1	20	4
303	66	901	167	197	41	711	149

## Sheet: ASS
PMNs	other cells	PMNs	other cells	PMNs	other cells	PMNs	other cells
4	2	4	3	6	0	8	0
24	6	10	5	15	4	10	2
45	7	11	3	12	5	8	0
40	5	28	0	9	4	7	3
38	16	18	1	21	3	8	2
31	14	14	1	22	2	5	3
31	6	5	0	19	6	10	9
20	6	14	0	31	6	5	2
37	10	26	2	4	6	8	2
18	5	18	3	5	1	11	1
43	10	20	4	20	3	6	1
18	6	23	2	30	0	14	3
38	17	12	1	18	4	14	1
18	5	16	3	26	5	23	3
14	9	20	2	13	6	8	0
6	4	13	3	8	0	3	1
10	2	13	3	3	1	17	1
13	5	19	4	4	3	4	1
22	4	4	0	17	6	3	1
23	3	5	0	32	4	2	1
28	7	24	3	37	7	7	3
25	8	21	2	28	7	12	3
20	7	25	4	41	11	8	4
25	13	30	2	49	6	6	4
52	19	22	2	31	3	9	0
25	11	11	5	28	4	5	1
40	14	29	5	19	6	13	6
24	6	13	1	25	7	2	0
47	9	6	2	31	8	1	0
34	6	14	4	0	0	11	2
813	242	488	70	604	128	248	60

## Sheet: NETs
C								ALB								ASS
Area	Slice	Area	Slice	Area	Slice	Area	Slice	Area	Slice	Area	Slice	Area	Slice	Area	Slice	Area	Slice	Area	Slice	Area	Slice	Area	Slice
114.299	3	169.646	5	114.917	6	197.215	4	61.5	2	99.1	3	1191.65	22	92.736	3	74.07	2	18.75	4	99.583	2	35.486	1
278.521	15	59.958	6	121.424	7	250.417	24	309.12	2	177.55	11			257.472	4	77.27	7	135.57	7	154.049	3	72.562	5
185.111	15	99.882	20	29.715	7	244.583	24	962.49	6	158.29	12			126.299	5	25.03	7	87.92	8	105.569	3	204.479	8
55.417	15	71.132	21	64.458	7			353.42	8	35.55	12			2035.82	6	367.98	8	530.38	13	142.139	3	64.549	9
360.34	15	79.917	21	28.271	7			98.6	9	492.54	16			46.16	7	138.49	10	185.23	13	100.007	3	70.785	9
587.132	18	163.535	24	244.917	7			180.07	9	727.99	19			75.833	8	36.11	10			259.097	4	1229.5	11
223.174	23			16.562	7			47.92	9	309.96	19			379.986	8	21.19	10			82.639	4	77.389	12
136.917	28			143.181	7			501.9	10	234.12	19			551.438	14	193.29	12			138.708	4	684.417	17
63.778	28			84.715	7			142.44	10	34.06	19			51.75	30	125.54	12			372.972	4	101.903	21
				72.625	7			236.21	11	14.6	19			160.042	30	177.87	14			90.646	4	30.736	5
				124.16	7			81.83	11	237.97	20					71.6	20			19.542	4	164.646	5
				233.444	9			29.27	11	31.82	20					108.89	21			110.007	6	45.292	23
				257.486	10			572.63	12	855.64	29					62.56	22			279.604	7	42.528	28
				83.785	10			182.65	16							393.64	26			179.528	8	94.521	28
				33.938	10			361.96	16							600.26	28			138.618	8	66.958	28
				168.972	14			500.03	20							67.18	30			155.917	13	195.938	29
				76.785	14			1064.31	22							78.7	30			169.181	13	353.625	29
				152.75	14			450.61	22											228.903	15	219.076	30
				805.535	14			124.15	4											1869.19	15
				42.764	14			1012.08	11											193.042	16
				162.097	14			33.72	24											74.41	16
				72.104	14			650.38	26											146.715	16
				73.229	14			32.05	27											21.986	16
				152.917	16			71.69	29											113.285	18
				29.326	16			80.14	30											542.729	21
				20.382	16															292.688	21
				44.375	16															411.792	25
				126.458	17															409.604	27
				441.972	24
				65.188	24
				323.896	26
2004.69		644.07		4412.35		692.215		8141.17		3409.19		1191.65		3777.53		2619.67		957.85		6902.15		3754.39

## Sheet: Summary
Proband	Prep	Surface	all cells	PMNs	other cells	NETs [µm2]
2	1	1	406	318	88	2004.69			Surface	1=C
2	1	1	534	437	97	644.07				2=ALB
2	2	1	491	403	88	4412.35				3=ASS
2	2	1	312	256	56	692.215
2	1	2	369	303	66	8141.17
2	1	2	1068	901	167	3409.19
2	2	2	238	197	41	1191.65
2	2	2	860	711	149	3777.53
2	1	3	1055	813	242	2619.67
2	1	3	558	488	70	957.85
2	2	3	732	604	128	6902.15
2	2	3	308	248	60	3754.39
