# Supplementary material for: The Initial Inflammatory Response to Bioactive Implants Is Characterized by NETosis
Source: PLoS One. 2015 Mar 23;10(3):e0121359. doi: 10.1371/journal.pone.0121359 (PMC4370506; doi:10.1371/journal.pone.0121359)
Supplement: S3 Dataset — (XLS) [file pone.0121359.s003.xls]

## Sheet: CONTR
PMNs	other cells	PMNs	other cells	PMNs	other cells	PMNs	other cells
18	1	38	1	26	10	16	4
12	4	38	8	35	9	8	5
15	5	29	7	51	11	10	7
13	5	30	10	49	10	24	0
24	10	18	4	35	13	24	3
30	5	30	6	41	11	17	4
16	2	22	13	42	14	17	0
14	4	36	6	59	14	9	6
16	6	33	12	63	15	13	0
20	4	47	5	38	8	13	3
12	6	26	16	38	13	20	7
8	12	42	5	20	11	8	8
38	12	20	4	39	10	3	1
37	6	29	10	47	15	7	6
2	6	17	9	35	5	15	1
40	4	27	3			32	0
4	1	24	7	31	2	26	3
10	5	21	12	39	13	6	7
23	10	20	9	25	3	3	2
20	7	32	7	20	5	12	5
18	7	29	16	71	15	20	5
7	3	44	13	54	12	14	3
6	5	43	11	31	11	26	7
8	4	33	7	37	12	64	8
12	4	21	7	41	6	22	4
40	7	22	3	45	14	27	8
15	7	26	12	29	6	28	5
1	3	23	8	47	17	17	5
14	3	11	9	53	9	39	9
18	6	17	9	44	10	23	0
511	164	848	249	1185	304	563	126

## Sheet: ALB
PMNs	other cells	PMNs	other cells	PMNs	other cells	PMNs	other cells
16	4	4	3	6	5	14	3
18	5	11	4	7	1	17	2
15	1	23	7	17	3	9	1
21	2	27	11	11	2	16	3
11	3	16	4	8	3	21	3
15	2	27	9	4	3	11	4
11	1	29	9	26	9	9	4
8	9	23	7	5	1	3	1
6	3	15	9	13	3	13	4
28	8	22	6	17	4	9	4
16	6	26	6	17	3	5	3
16	2	15	6	19	4	9	1
8	5	24	4	8	6	3	1
13	5	16	1	13	4	10	1
14	6	11	3	16	1	4	1
4	1	6	1	12	0	3	0
5	4	3	4	1	2	6	0
7	1	9	3	8	1	7	1
5	1	4	1	21	2	7	3
4	6	7	5	33	4	17	3
3	4	8	2	42	8	16	6
4	4	10	2	13	3	12	5
15	9	23	4	27	2	25	6
15	6	8	7	12	3	17	4
19	10	38	4	12	4	11	3
21	5	10	3	12	3	10	2
10	7	22	3	11	1	5	3
14	8	17	4	23	8	9	0
19	3	16	2	10	2	9	4
18	3	21	10	13	2	19	0
379	134	491	144	437	97	326	76

## Sheet: ASS
PMNs	other cells	PMNs	other cells	PMNs	other cells	PMNs	other cells
9	2	3	3	13	4	9	2
23	8	20	4	8	8	7	1
26	6	16	6	7	13	7	1
39	4	56	8	17	4	4	1
24	8	15	2	3	7	7	2
26	5	22	2	1	2	23	4
17	10	32	7	2	3	7	0
21	6	13	6	1	3	10	5
34	10	13	3	4	1	9	1
25	11	14	4	6	2	8	1
13	5	6	4	3	4	10	1
20	8	7	1	5	1	18	2
32	5	13	7	2	0	15	4
20	14	3	2	2	0	7	1
31	8	9	3	8	2	8	3
37	13	3	2	8	3	16	3
28	4	12	1	8	3	7	0
27	3	28	7	5	0	14	4
20	3	11	9	1	0	12	3
20	0	4	1	3	0	10	0
32	5	11	3	2	3	7	5
20	3	13	6	2	0	18	4
19	8	8	6	8	4	12	0
31	8	9	2	12	0	1	3
32	10	23	6	2	2	9	1
37	9	13	3	6	2	1	5
22	8	23	5	5	7	10	0
29	8	8	5	1	0	7	2
30	12	11	5	3	2	7	1
24	6	9	2	2	0	19	1
768	210	428	125	150	80	299	61

## Sheet: NETs
C								ALB								ASS
Area	Slice	Area	Slice	Area	Slice	Area	Slice	Area	Slice	Area	Slice	Area	Slice	Area	Slice	Area	Slice	Area	Slice	Area	Slice	Area	Slice
136.472	1	108.403	1	335.868	3	195.062	2	345.708	4	112.528	4	74.757	2	99.806	1	485.792	7	170.965		1811.94	5	266.014	8
116.91	1	49.722	1	68.375	3	300.611	3	45.083	4	73.604	5	141.667	3	110.736	1	93.16	8	69.062		106.868	6	96.771	8
105.507	9	103.681	4	192.535	5	63.014	4	68.931	6	157.951	6	101.382	9	79.583	2	64.222	9	54.153		522.375	17	191.896	8
112.347	9	42.125	4	817.153	6	93.16	4	251.979	7	226.625	7	321.958	11	196.708	2	145.382	10	456.632		245.938	20	76.75	8
63.347	10	202.326	4	156.674	6	904.292	7	89.667	7	115.264	7	93.438	11	407.951	4	47.688	10	72.611		1373.52	24	154.938	9
613.507	20	91.486	5	81.076	7	120.861	8	87.604	9	1493.8	10	124.056	11	116.465	4	48.229	11	74.701				124.764	9
59.611	20	60.778	8	148.993	7	51.646	8	138.59	9	379.562	11	203.528	14	78.486	6	79.222	12	218.528				116.326	9
926.062	27	64.826	8	141.569	7	455.722	10	438.16	9	414.792	12	71.875	16	119.444	6	56.764	12	156.861				352.257	9
857.458	29	43.035	9	82.729	7	473.792	11	66.285	9	94.278	12	104.66	19	62.799	6	74.896	13	95.097				92.403	10
		62.903	11	411.403	8	123.09	11	80.257	14	166.347	12	66.111	19	1796.12	7	305.535	13	92.146				227.66	13
		173.715	11	257.424	9	82.66	14	429.646	15	34.722	12	493.611	21	336.917	7	423.5	14	87.84				54.479	13
		63.59	11	1078.25	9	195.521	16	81.91	17	91.007	12	288.903	21	57.576	7	514.819	15	170.708				65.076	15
		360.368	13	84.25	10	411.812	17	129.514	18	603.021	12	508.875	22	111.285	11	93.375	15	41.382				64.938	16
		69.535	16	76.833	18	143.354	18	44.167	18	369.479	29	227.875	22	105.396	23	58.431	15	615.583				181.562	16
		416.083	16	247.16	18	171.028	22	430.083	23	98.236	29	146.438	23	16.34	23	233.521	19	143.597				304.208	20
		115.833	16	73.701	18	105.729	23	80.833	24	176.069	29	55.424	27	30.389	25	48.25	20	38.194				67.014	20
		709.361	17	1498.2	18	84.889	23	106.146	24	37.507	29	85.514	28	280.264	29	217.215	20	72.542				111.868	20
		51.951	19	148.771	18	105.917	23	328.764	24	3.312	29	74.757	2	93.59	29	64.972	21	389.715				103.674	20
		74.625	19	1157.77	19	90.271	23	85.59	27	170.25	29	141.667	3			76.312	21					37.59	20
		112.493	20	253	19	89.938	23	388.208	27	320.125	30	101.382	9			82.833	21					99.417	20
		265.674	20	54.41	29	25.958	23	329.812	29			321.958	11			77.021	21					57.208	20
		184.549	21	186.354	29	90.16	23	153.243	30			93.438	11			90.049	21					136.062	21
		89.347	22	269.264	30	393	24	184.368	30			124.056	11			93.674	21					52.292	22
		57.549	22			234.167	25					203.528	14			28.424	22					129.653	22
		29.438	23			76.875	25					71.875	16			162.493	23					88.354	23
		66.75	24			66.868	25					104.66	19			175.653	23					500.778	23
		71.257	24			76.819	25					66.111	19			112.153	23					242.701	24
		99.104	24			105.25	28					493.611	21			838.347	23					131.958	26
		53.167	25			297.708	29					288.903	21			114.562	24					134.806	26
		63.576	25									508.875	22			16.819	26					34.799	26
		169.694	29									227.875	22			132.083	26					25.361	26
		1181.52	29									146.438	23			145.771	26					183.493	26
												55.424	27			125.833	27					102.104	28
												85.514	28									61.243	29
																						802.215	30
2991.22		5308.47		7821.76		5629.17		4384.55		5138.48		6220.14		4099.86		5327		3020.32		4060.64		5472.63

## Sheet: Summary
Proband	Prep	Surface	all cells	PMNs	other cells	NETs [µm2]
3	1	1	675	511	164	2991.22			Surface	1=C
3	1	1	1097	848	249	5308.47				2=ALB
3	2	1	1489	1185	304	7821.76				3=ASS
3	2	1	689	563	126	5629.17
3	1	2	513	379	134	4384.55
3	1	2	635	491	144	5138.48
3	2	2	534	437	97	6220.14
3	2	2	402	326	76	4099.86
3	1	3	978	768	210	5327
3	1	3	553	428	125	3020.32
3	2	3	230	150	80	4060.64
3	2	3	360	299	61	5472.63
