# Supplementary material for: The Initial Inflammatory Response to Bioactive Implants Is Characterized by NETosis
Source: PLoS One. 2015 Mar 23;10(3):e0121359. doi: 10.1371/journal.pone.0121359 (PMC4370506; doi:10.1371/journal.pone.0121359)
Supplement: S4 Dataset — (XLS) [file pone.0121359.s004.xls]

## Sheet: CONTR
PMNs	other cells	PMNs	other cells	PMNs	other cells	PMNs	other cells
29	4	19	4	24	2	26	5
22	5	23	2	16	6	12	4
21	4	20	3	13	15	13	2
13	4	26	4	10	3	9	5
16	2	19	1	19	7	5	5
19	3	11	3	24	2	14	8
8	0	12	2	24	3	36	7
2	0	20	2	18	4	32	6
7	0	22	2	13	6	24	2
20	1	21	0	19	6	27	3
27	2	30	0	26	2	26	4
24	4	31	4	23	0	31	2
32	1	16	2	25	3	18	2
17	3	21	2	24	5	9	4
5	0	27	5	25	0	10	2
7	5	11	2	21	7	25	4
12	8	21	3	21	3	36	5
18	4	20	3	21	4	14	1
6	1	19	5	26	2	14	3
4	2	18	3	28	5	11	1
10	1	16	2	33	4	21	2
11	2	10	4	34	3	13	1
9	3	18	6	40	6	13	4
18	3	26	2	31	6	9	4
17	0	22	0	18	6	28	3
4	0	27	1	16	3	27	6
11	0	1	1	19	3	17	6
21	2	1	0	19	1	19	6
3	0	9	0	15	2	37	5
5	0	24	4	35	4	12	5
418	64	561	72	680	123	588	117

## Sheet: ALB
PMNs	other cells	PMNs	other cells	PMNs	other cells	PMNs	other cells
22	5	20	2	4	0	24	3
24	5	15	3	2	0	27	4
40	6	13	3	2	1	19	5
31	5	12	1	2	2	13	4
32	0	11	2	3	2	11	1
20	0	6	1	2	8	25	3
21	2	12	0	2	3	14	2
26	2	11	0	9	2	14	3
27	4	20	6	2	0	8	1
23	4	18	2	5	1	20	5
18	0	28	0	4	0	21	4
27	1	28	3	2	0	17	3
21	3	9	0	0	1	28	4
24	6	29	5	1	1	26	3
28	0	59	6	1	0	20	4
21	4	36	5	2	0	19	5
5	1	35	4	1	1	21	5
14	2	14	4	3	0	7	2
24	2	27	5	3	1	22	3
16	2	18	0	3	3	17	2
0	0	25	6	3	1	7	3
15	2	11	0	4	0	13	2
19	0	2	0	2	0	19	5
27	3	1	0	3	2	28	4
25	2	2	0	5	0	18	7
29	0	5	1	1	0	13	3
11	2	17	0	3	2	10	1
20	1	30	1	7	0	10	1
35	6	37	3	2	0	5	2
42	0	27	5	2	1	17	2
687	70	578	68	85	32	513	96

## Sheet: ASS
PMNs	other cells	PMNs	other cells	PMNs	other cells	PMNs	other cells
6	1	23	4	18	0	12	4
13	0	17	5	112	3	20	9
18	5	17	2	3	0	10	3
23	5	6	0	5	3	10	4
13	4	4	1	8	3	16	5
14	0	1	0	9	5	18	5
6	0	4	0	15	4	11	1
0	0	7	0	6	0	17	3
1	0	6	0	12	1	12	2
5	0	8	1	0	2	11	4
29	1	15	0	5	3	56	6
53	2	39	2	5	2	18	8
18	4	12	0	23	4	20	2
20	4	5	1	8	0	10	3
4	2	4	2	10	4	12	5
12	0	25	1	16	2	16	6
27	3	29	3	4	3	17	4
14	0	18	0	12	0	25	4
3	0	19	1	2	0	9	4
0	2	15	4	10	3	22	1
0	0	18	2	12	5	22	4
1	0	13	4	10	0	12	4
2	0	19	9	12	0	8	3
13	3	23	7	8	1	4	3
19	6	13	7	7	1	1	0
33	1	12	2	8	2	22	3
8	4	21	3	19	2	20	2
13	2	13	2	10	3	17	2
39	3	23	7	10	4	12	5
1	0	3	4	10	1	11	7
408	52	432	74	389	61	471	116

## Sheet: NETs
C								ALB								ASS
Area	Slice	Area	Slice	Area	Slice	Area	Slice	Area	Slice	Area	Slice	Area	Slice	Area	Slice	Area	Slice	Area	Slice	Area	Slice	Area	Slice
67.361	2	166.09	4	55.757	2	168.521	5	351.25	7	47.528	1	80.451	4	316.417	1	44.958	2	161.396	1	214.014	3	82.194	7
218.542	2	51.764	12	81.771	4	471.597	5	69.535	13	672.069	1	2914.33	6	187.993	1	633.542	6	92.729	2	511.236	4	194.958	8
223.236	4	249.424	4	72.431	5	624.486	8	195.535	13	73.354	4	248.083	9	60.778	1	85.972	12	2151.81	4	358.09	4	57.944	10
108.694	14	146.153	12	103.736	5	244.979	8	147.667	24	483.854	9	2133.95	14	112.674	3	318.181	12	225.083	4	153.382	4	66.722	11
350.222	30	371.069	13	247.479	5	528	10	182.146	25	191.979	10	1832.21	17	110.903	4	300.299	12	66.674	6	70.771	4	73.146	12
88.938	16	185.208	13	513.535	5	115.611	11	137.292	26	81.403	11			16.333	11	101.931	15	221.5	10	383.069	4	192.715	12
234.653	17	119.021	13	174.694	8	126.639	11	448.347	27	445.382	14			343.486	17	62.84	15	95.312	12	55.201	4	226.847	12
349.41	24	82.958	13	315.139	9	76.917	12	290	27	68.083	18			1099.56	3	155.458	16	28.639	18	81.028	4	11.021	12
360.042	26	108.958	13	410.715	10	98.208	13	304.007	29	69.285	19			107.576	7	79.799	16	326.521	18	647.91	5	54.292	12
74.188	26	119.097	15	385.111	12	368.576	15	241.132	30	26.576	21			215.424	8	49.306	16	159.347	19	23.785	5	170.639	13
45.521	26	79.458	16	75.382	13	83.375	15			1006.06	27			130.882	8	64.229	16	121.833	21	274.722	5	304.292	13
845.062	27	81.694	17	75.896	17	26.743	16			1378.83	28			243.792	14	607.042	18	87.556	22	412.597	5	186.229	14
233.917	27	348.007	18	105.438	21	286.292	24			245.896	29			116.062	14	777.722	21	197.368	22	59.472	5	105.493	14
36.424	27	97.347	18	126.069	22	257.028	26			65.438	29			55.75	14	135.417	25	25.944	22	8.521	5	406.535	14
171.896	29	17.472	22	180.771	24	167.479	26			34.167	29			107.882	17	136.042	27	175.861	22	99.146	6	528.583	14
		279.09	22	678.5	24	224.229	26			129.833	29			138.111	17			7.417	22	1675.55	7	980.653	14
		75.021	22	99.611	24	117.146	26			113.528	29			193.486	18			96.514	22	83.167	7	314.924	14
		95.368	22	157.347	27	196.444	27			25.653	29			96.347	18			106.625	22	147.951	8	1146.02	15
		117.271	22	229.882	27	167.646	28			76.958	29			1893.83	22			7.146	22	304.986	8	34.16	15
		84.542	22	100.104	30	471.264	29			112.194	30			109.361	27			131.382	25	402.118	8	171.292	15
		65.812	22	702.396	30									876.479	29			161.257	26	182.854	8	39.757	15
		87.319	22															207.785	26	281.84	8	44.576	15
		19.917	22															188.25	26	543.618	10	317.646	15
		134.201	22															29.597	26	912.722	10	679.382	15
		242.382	22															82.417	26	1139.65	10	686.75	15
		9.826	22															361.028	26	227.597	11	301.174	16
		46	22															153.917	28	131.986	12	462.653	16
		16.417	22															62.875	30	96.292	12	19.049	16
		4.917	22															71.167	1	37.736	12	252.736	17
		382.875	23															120.979	1	117.389	12	87.694	17
		93.59	26																	41.806	12	170.806	17
		107.424	30																	15.111	12	588.201	17
		111.083	30																	32.549	13	282.25	18
																				27.521	13	303.083	18
																				242.049	13	125.771	18
																				471.771	14	885.215	19
																				130.708	16	356.625	19
																				119.271	16	225.979	19
																				829.549	17	342.188	20
																				192.285	18	1079.35	20
																				135.403	18	167.521	23
																				119.278	18	765.389	28
																				202.576	23	924.229	30
																				452.958	24	107.479	30
																				465.326	25
																				104.16	25
																				157.167	25
																				303.375	25
																				112.75	26
																				148.042	26
																				82.542	26
																				892.396	26
3408.11		4196.78		4891.76		4821.18		2366.91		5348.07		7209.03		6533.12		3552.74		5925.93		14917		14524.2

## Sheet: Summary
Proband	Prep	Surface	all cells	PMNs	other cells	NETs [µm2]
4	1	1	482	418	64	3408.11			Surface	1=C
4	1	1	633	561	72	4196.78				2=ALB
4	2	1	803	680	123	4891.76				3=ASS
4	2	1	705	588	117	4821.18
4	1	2	757	687	70	2366.91
4	1	2	646	578	68	5348.07
4	2	2	117	85	32	7209.03
4	2	2	609	513	96	6533.12
4	1	3	460	408	52	3552.74
4	1	3	506	432	74	5925.93
4	2	3	450	389	61	14917
4	2	3	587	471	116	14524.2
